# Supplementary material for: New Methylcitrate Synthase Inhibitor Induces Proteolysis, Lipid Degradation and Pyruvate Excretion in Paracoccidioides brasiliensis
Source: J Fungi (Basel). 2023 Jan 13;9(1):108. doi: 10.3390/jof9010108 (PMC9865517; doi:10.3390/jof9010108)
Supplement: Supplementary file 1 [file jof-09-00108-s001.zip]

Archive with 1 entries (1 files):
- jof-2142576-supplementary.pdf
